# Supplementary material for: Novel Strain-Based Triple Inactivated Vaccine Confers Rapid Neutralizing Immunity to Feline Multisystemic Pathogens With Two-Dose Regimen
Source: Transbound Emerg Dis. 2025 Aug 7;2025:9642624. doi: 10.1155/tbed/9642624 (PMC12352998; doi:10.1155/tbed/9642624)
Supplement: Supporting Information 2 — Scoring details of clinical symptoms. The specific records of abnormal clinical symptoms exhibited by the groups of cats when evaluating the efficacy of the Meowonder vaccine. [file 9642624.f2.xlsx]

## Sheet: FPV
Observation				Scoring points	MeowonderTM			COM’I Vaccine			Virus control			Health control
Spontaneous movement					#1	#2	#3	#4	#5	#6	#7	#8	#9	#10	#11
Healthy	Active			1	1	1	1	1	1	1				1	1
Anomaly	Impaired			3							3		3
Sick	None			5								5
Feeding behaviour
Healthy	Positive, finds food immediately			1	1	1	1	1	1	1				1	1
Anomaly	Sluggish, reduced interest in food			3							3		3
Sick	None			5								5
Coat hair
Healthy	Smooth and shiny			1	1	1	1	1	1	1				1	1
Anomaly	Messy and lusterless			3							3	3	3
Sick	Unkempt			5
Other symptoms
Healthy	None			1	1	1	1	1	1	1				1	1
Anomaly	Salivation or Limb stiffness			3							3	3	3
Sick	Convulsion or syncope			5
Examination				Scoring points
Urine color
Healthy	Normal			1	1	1	1	1	1	1				1	1
Anomaly	Slightly darker			3							3	3	3
Sick	Dark			5
Faeces
Healthy	Normal			1	1	1	1	1	1	1				1	1
Anomaly	Constipation or soft stool			3
Sick	Diarrhea			5							5	5	5
Reaction to tactile stimulation
Healthy	Immediate			1	1	1	1	1	1	1				1	1
Anomaly	Retarded			3							3	3
Sick	None			5									5
Abdominal palpation
Healthy	Painless, soft belly			1	1	1	1	1	1	1				1	1
Anomaly	Circumscribed defense			3							3	3	3
Sick	Painful, hard belly			5
Total points(100%)					8	8	8	8	8	8	26	30	28	8	8
	Healthy proportion				1	1	1	1	1	1	0	0	0	1	1
	Anomaly proportion				0	0	0	0	0	0	0.807692	0.5	0.642857	0	0
	Sick proportion				0	0	0	0	0	0	0.192308	0.5	0.357143	0	0

## Sheet: FCV
Observation				Scoring points	MeowonderTM			COM’I Vaccine			Virus control			Health control
Spontaneous movement					4061	4071	4072	4065	4067	4073	4090	4099	4109	4111	4112
Healthy	Active			1	1	1	1	1	1	1				1	1
Anomaly	Impaired			3							3	3	3
Sick	None			5
Feeding behaviour
Healthy	Positive, finds food immediately			1	1	1	1	1	1	1				1	1
Anomaly	Sluggish, reduced interest in food			3							3	3	3
Sick	None			5
Coat hair
Healthy	Smooth and shiny			1	1	1	1	1	1	1				1	1
Anomaly	Messy and lusterless			3							3	3	3
Sick	Unkempt			5
Other symptoms
Healthy	None			1	1	1	1	1						1	1
Anomaly	Salivation or Limb stiffness			3
Sick	Oral ulcer			5					5	5	5	5	5
Examination				Scoring points
Urine color
Healthy	Normal			1	1	1	1	1	1	1				1	1
Anomaly	Slightly darker			3							3	3	3
Sick	Dark			5
Faeces
Healthy	Normal			1	1	1	1	1	1	1	1	1	1	1	1
Anomaly	Constipation or soft stool			3
Sick	Diarrhea			5
Reaction to tactile stimulation
Healthy	Immediate			1	1	1	1	1	1	1				1	1
Anomaly	Retarded			3							3	3	3
Sick	None			5
Eyes
Healthy	No discharge			1	1	1	1	1	1	1				1	1
Anomaly	Conjunctival injection			3
Sick	Viscous secretion			5				5			5	5	5
Total points(100%)					8	8	8	13	12	12	26	26	26	8	8
	Healthy proportion				1	1	1	0.615385	0.583333	0.583333	0.0384615	0.0384615	0.0384615	1	1
	Anomaly proportion				0	0	0	0	0	0	0.576923	0.576923	0.576923	0	0
	Sick proportion				0	0	0	0.384615	0.416667	0.416667	0.384615	0.384615	0.384615	0	0

## Sheet: FHV-1
Observation				Scoring points	MeowonderTM			COM’I Vaccine			Virus control			Health control
Spontaneous movement					1053	1055	1056	1044	1071	2022	4013	4039	4044	4061	4062
Healthy	Active			1	1	1	1	1						1	1
Anomaly	Impaired			3					3	3	3	3	3
Sick	None			5
Feeding behaviour
Healthy	Positive, finds food immediately			1	1	1	1	1	1	1	1	1	1	1	1
Anomaly	Sluggish, reduced interest in food			3
Sick	None			5
Coat hair
Healthy	Smooth and shiny			1	1	1	1	1	1	1				1	1
Anomaly	Messy and lusterless			3							3	3	3
Sick	Unkempt			5
Other symptoms
Healthy	None			1	1	1	1	1	1	1				1	1
Anomaly	Salivation or Limb stiffness			3							3	3	3
Sick	Oral ulcer			5
Examination				Scoring points
Urine color
Healthy	Normal			1	1	1	1	1	1	1				1	1
Anomaly	Slightly darker			3							3	3	3
Sick	Dark			5
Faeces
Healthy	Normal			1	1	1	1	1	1	1	1	1	1	1	1
Anomaly	Constipation or soft stool			3
Sick	Diarrhea			5
Reaction to tactile stimulation
Healthy	Immediate			1	1	1	1	1	1	1				1	1
Anomaly	Retarded			3							3	3	3
Sick	None			5
Eyes and nose
Healthy	Normal			1										1	1
Anomaly	Sneeze			3	3	3	3
Sick	Viscous secretion			5				5	5	5	5	5	5
Total points(100%)					10	10	10	12	14	14	22	22	22	8	8
	Healthy proportion				0.7	0.7	0.7	0.583333	0.428571	0.428571	0.0909091	0.0909091	0.0909091	1	1
	Anomaly proportion				0.3	0.3	0.3	0	0.214286	0.214286	0.681818	0.681818	0.681818	0	0
	Sick proportion				0	0	0	0.416667	0.357143	0.357143	0.227273	0.227273	0.227273	0	0
